# Supplementary material for: Psychedelic concentrations of nitrous oxide reduce functional differentiation in frontoparietal and somatomotor cortical networks
Source: Commun Biol. 2023 Dec 19;6:1284. doi: 10.1038/s42003-023-05678-1 (PMC10730842; doi:10.1038/s42003-023-05678-1)
Supplement: Supplementary file 3 — Supplementary Data 1 [file 42003_2023_5678_MOESM3_ESM.xlsx]

## Sheet: Supplementary_Data1_4roi_gradie
MOG	Baseline	N2O	TPJ	Baseline	N2O	SFG	Baseline	N2O	PCC	Baseline	N2O
	-0.01743	0.013172		-0.000924	-0.038805		0.042152	-0.025884		0.030969	0.005433
	-0.056668	-0.007802		0.053671	-0.006481		0.035153	0.011097		0.077484	0.004711
	-0.028452	-0.011382		0.035322	0.007698		0.030799	-0.014051		0.026431	-0.00842
	-0.011215	-0.000194		0.037153	-0.019223		0.003953	-0.013837		0.01631	-0.01392
	-0.038146	-0.004278		0.052772	-0.018993		0.066355	-0.022533		0.052702	0.013745
	-0.019378	0.009227		0.006496	-0.010383		0.008443	-0.013663		-0.006971	-0.016181
	-0.03864	-0.010072		0.028725	0.041705		0.050186	0.033724		0.046593	0.019321
	-0.04457	-0.036437		-0.008007	-0.028531		0.049796	0.051684		0.035258	0.044164
	-0.055481	-0.001805		0.043874	0.003855		0.069647	0.073779		0.073991	0.049826
	-0.049033	-0.031316		0.045114	0.033974		0.05622	0.038984		0.031391	0.025008
	-0.003843	0.008388		0.047081	0.020799		0.053776	0.01163		0.070393	0.030453
	-0.04859	-0.030358		0.007405	-0.02234		0.026648	-0.026481		0.03639	-0.037266
	-0.028881	0.019323		0.050296	-0.030872		0.060549	0.004001		0.02696	-0.019049
	-0.045623	0.007465		0.031304	-0.002163		0.036807	-0.001557		0.043851	0.011691
	-0.029137	-0.022794		0.050217	0.007019		0.041137	-0.027485		0.059083	-0.021641
	-0.034807	-0.029867		0.049778	-0.006217		0.071128	0.044889		0.055653	0.01349

## Sheet: Supplementary_Data2_gradient_va
	VIS	SMN	DAN	VAN	LIM	FPN	DMN
Baseline	-0.012653	-0.030428	-0.025801	-0.010654	0.0021309	0.019379	0.029037
Baseline	-0.017639	-0.048676	-0.032157	-0.0026375	0.041644	0.031341	0.023899
Baseline	-0.015965	-0.04473	-0.018468	-0.013975	0.03953	0.027973	0.021106
Baseline	0.00073717	-0.024872	0.0028984	0.00359	-0.0076131	0.013981	0.012999
Baseline	-0.035756	-0.020359	-0.016857	-0.021647	0.0042016	0.026481	0.040844
Baseline	-0.0026552	-0.041985	-0.026516	-0.010547	0.067981	0.010188	0.011835
Baseline	-0.027816	-0.042766	-0.0078904	-0.023341	0.019202	0.014657	0.045198
Baseline	-0.010796	-0.042989	-0.011263	-0.041981	0.025573	0.022318	0.036508
Baseline	-0.035181	-0.036495	-0.028913	-0.031428	0.03458	0.011469	0.051074
Baseline	-0.029891	-0.034551	-0.016144	-0.012376	0.014403	0.010429	0.045609
Baseline	-0.024701	-0.059018	0.0030094	-0.025647	0.023864	0.027851	0.039693
Baseline	-0.023763	-0.034497	-0.020512	-0.024069	0.023428	0.016433	0.034692
Baseline	-0.020204	-0.036963	-0.0072748	-0.02508	0.023096	0.02466	0.032991
Baseline	-0.024479	-0.037061	-0.018663	-0.0070501	-0.0011198	0.025384	0.039998
Baseline	-0.019177	-0.037323	-0.0096526	-0.030923	0.012965	0.018482	0.040153
Baseline	-0.023671	-0.04383	-0.030029	-0.040401	0.02151	0.041066	0.04758
N2O	0.0029417	-0.017584	-0.039837	-0.021895	0.026901	0.0024821	0.023936
N2O	-0.006604	-0.028533	-0.0067519	-0.027355	0.027977	0.0069775	0.025389
N2O	-0.0061688	-0.023343	-0.0030276	-0.014957	0.042998	0.0080162	0.015118
N2O	-0.00089133	-0.012501	-0.0022853	-0.019599	0.059499	-0.0045575	0.0016739
N2O	-0.010802	-0.029233	-0.018027	-0.0089815	0.021168	0.0093768	0.030014
N2O	0.0091185	-0.028505	-0.018264	-0.0094348	0.030668	0.01092	0.0073876
N2O	-0.028368	-0.026343	-0.02011	-0.018208	0.0069444	0.024482	0.037468
N2O	-0.036659	-0.019232	-0.030791	-0.016985	0.00074156	0.014698	0.049737
N2O	-0.012533	-0.027014	-0.043357	-0.0085371	-0.00096034	0.0055534	0.054549
N2O	-0.026706	-0.019621	-0.01717	-0.028651	0.02142	0.011321	0.037895
N2O	-0.014261	-0.033115	0.011337	-0.053373	0.048499	0.01545	0.028436
N2O	-0.022878	-0.015149	-0.021477	-0.0099614	0.055345	0.0071637	0.015061
N2O	-0.00071968	-0.012036	-0.019278	-0.025443	0.020734	0.0015754	0.014599
N2O	0.013434	-0.034627	-0.026091	-0.019818	0.047157	0.0020305	0.017486
N2O	-0.013485	-0.011134	-0.0067127	-0.010066	0.039942	0.005142	0.013623
N2O	-0.021485	-0.021268	-0.025416	-0.014932	-0.0061531	0.01522	0.040876

## Sheet: Supplementary_Data3_CAP_occuran
GN+	Baseline	N2O	VIS+	Baseline	N2O	DAN+	Baseline	N2O	VAN+	Baseline	N2O	FPN+	Baseline	N2O	GN-	Baseline	N2O	DMN+	Baseline	N2O	SMN+	Baseline	N2O
	0.105556	0.0977011		0.1	0.172414		0.144444	0.137931		0.116667	0.178161		0.144444	0.109195		0.161111	0.143678		0.127778	0.103448		0.1	0.0574713
	0.154286	0.130952		0.0914286	0.166667		0.125714	0.107143		0.131429	0.166667		0.108571	0.125		0.171429	0.119048		0.108571	0.0833333		0.108571	0.10119
	0.155556	0.149254		0.118519	0.171642		0.111111	0.0820896		0.111111	0.149254		0.118519	0.126866		0.162963	0.141791		0.0814815	0.11194		0.140741	0.0671642
	0.126761	0.274809		0.112676	0.183206		0.147887	0.0610687		0.084507	0.19084		0.133803	0.0458015		0.147887	0.198473		0.126761	0.0305344		0.119718	0.0152672
	0.0833333	0.154762		0.0833333	0.113095		0.172222	0.178571		0.105556	0.130952		0.138889	0.10119		0.0777778	0.113095		0.194444	0.125		0.144444	0.0833333
	0.176923	0.258503		0.138462	0.142857		0.1	0.0952381		0.146154	0.129252		0.0615385	0.0340136		0.238462	0.251701		0.0846154	0.0544218		0.0538462	0.0340136
	0.155556	0.194444		0.0611111	0.105556		0.127778	0.0666667		0.0777778	0.116667		0.116667	0.122222		0.211111	0.216667		0.122222	0.0722222		0.127778	0.105556
	0.13986	0.202454		0.125874	0.0797546		0.104895	0.147239		0.0559441	0.0674847		0.13986	0.0858896		0.188811	0.177914		0.13986	0.165644		0.104895	0.0736196
	0.0555556	0.170732		0.211111	0.128049		0.205556	0.164634		0.166667	0.158537		0.0777778	0.0487805		0.0722222	0.134146		0.15	0.128049		0.0611111	0.0670732
	0.0833333	0.194286		0.111111	0.0914286		0.172222	0.0514286		0.127778	0.114286		0.138889	0.108571		0.1	0.211429		0.172222	0.0857143		0.0944444	0.142857
	0.137931	0.154321		0.114943	0.185185		0.0862069	0.0925926		0.189655	0.185185		0.132184	0.0740741		0.12069	0.0617284		0.0862069	0.117284		0.132184	0.12963
	0.181818	0.286667		0.0852273	0.133333		0.142045	0.0533333		0.0625	0.126667		0.0909091	0.0733333		0.193182	0.18		0.113636	0.06		0.130682	0.0866667
	0.105882	0.205298		0.123529	0.165563		0.129412	0.10596		0.117647	0.165563		0.135294	0.0529801		0.117647	0.145695		0.152941	0.112583		0.117647	0.0463576
	0.0611111	0.10274		0.0666667	0.205479		0.211111	0.143836		0.0666667	0.178082		0.155556	0.0958904		0.1	0.0890411		0.183333	0.136986		0.155556	0.0479452
	0.122222	0.203593		0.144444	0.149701		0.0777778	0.0598802		0.1	0.143713		0.127778	0.0958084		0.138889	0.203593		0.111111	0.0359281		0.177778	0.107784
	0.145695	0.15493		0.13245	0.133803		0.145695	0.274648		0.152318	0.112676		0.145695	0.0774648		0.119205	0.0774648		0.0860927	0.140845		0.0728477	0.028169

## Sheet: Supplementary_Data4_correlatio
ALL	TPJ	MOG	SFG	PCC	VIS	SMN	FPN	DMN
14.6147	-0.000924	-0.01743	0.042152	0.030969	-0.012653	-0.030428	0.019379	0.029037
0.606061	0.053671	-0.056668	0.035153	0.077484	-0.017639	-0.048676	0.031341	0.023899
6.90909	0.052772	-0.038146	0.066355	0.052702	-0.035756	-0.020359	0.026481	0.040844
7.33333	0.028725	-0.03864	0.050186	0.046593	-0.027816	-0.042766	0.014657	0.045198
3.04762	-0.008007	-0.04457	0.049796	0.035258	-0.010796	-0.042989	0.022318	0.036508
8.95238	0.043874	-0.055481	0.069647	0.073991	-0.035181	-0.036495	0.011469	0.051074
12.5541	0.045114	-0.049033	0.05622	0.031391	-0.029891	-0.034551	0.010429	0.045609
1.51515	0.047081	-0.003843	0.053776	0.070393	-0.024701	-0.059018	0.027851	0.039693
41.1515	0.007405	-0.04859	0.026648	0.03639	-0.023763	-0.034497	0.016433	0.034692
16.3896	0.050296	-0.028881	0.060549	0.02696	-0.020204	-0.036963	0.02466	0.032991
2.29437	0.031304	-0.045623	0.036807	0.043851	-0.024479	-0.037061	0.025384	0.039998
5.7316	0.050217	-0.029137	0.041137	0.059083	-0.019177	-0.037323	0.018482	0.040153
9.04762	0.049778	-0.034807	0.071128	0.055653	-0.023671	-0.04383	0.041066	0.04758
56.6234	-0.038805	0.013172	-0.025884	0.005433	0.0029417	-0.017584	0.0024821	0.023936
17.0563	-0.006481	-0.007802	0.011097	0.004711	-0.006604	-0.028533	0.0069775	0.025389
21.0043	-0.018993	-0.004278	-0.022533	0.013745	-0.010802	-0.029233	0.0093768	0.030014
21.4978	0.041705	-0.010072	0.033724	0.019321	-0.028368	-0.026343	0.024482	0.037468
27.7489	-0.028531	-0.036437	0.051684	0.044164	-0.036659	-0.019232	0.014698	0.049737
11.5325	0.003855	-0.001805	0.073779	0.049826	-0.012533	-0.027014	0.0055534	0.054549
58.0866	0.033974	-0.031316	0.038984	0.025008	-0.026706	-0.019621	0.011321	0.037895
23.3333	0.020799	0.008388	0.01163	0.030453	-0.014261	-0.033115	0.01545	0.028436
31.4632	-0.02234	-0.030358	-0.026481	-0.037266	-0.022878	-0.015149	0.0071637	0.015061
58.7965	-0.030872	0.019323	0.004001	-0.019049	-0.00071968	-0.012036	0.0015754	0.014599
67.4805	-0.002163	0.007465	-0.001557	0.011691	0.013434	-0.034627	0.0020305	0.017486
4.54545	0.007019	-0.022794	-0.027485	-0.021641	-0.013485	-0.011134	0.005142	0.013623
83.368	-0.006217	-0.029867	0.044889	0.01349	-0.021485	-0.021268	0.01522	0.040876

## Sheet: Supplementary_Data5_correlatio
ALL	VIS+	VAT+	FPN+	DMN+	SMN+
14.6147	0.1	0.116667	0.144444	0.127778	0.1
0.606061	0.0914286	0.131429	0.108571	0.108571	0.108571
6.90909	0.0833333	0.105556	0.138889	0.194444	0.144444
7.33333	0.0611111	0.0777778	0.116667	0.122222	0.127778
3.04762	0.125874	0.0559441	0.13986	0.13986	0.104895
8.95238	0.211111	0.166667	0.0777778	0.15	0.0611111
12.5541	0.111111	0.127778	0.138889	0.172222	0.0944444
1.51515	0.114943	0.189655	0.132184	0.0862069	0.132184
41.1515	0.0852273	0.0625	0.0909091	0.113636	0.130682
16.3896	0.123529	0.117647	0.135294	0.152941	0.117647
2.29437	0.0666667	0.0666667	0.155556	0.183333	0.155556
5.7316	0.144444	0.1	0.127778	0.111111	0.177778
9.04762	0.13245	0.152318	0.145695	0.0860927	0.0728477
56.6234	0.172414	0.178161	0.109195	0.103448	0.0574713
17.0563	0.166667	0.166667	0.125	0.0833333	0.10119
21.0043	0.113095	0.130952	0.10119	0.125	0.0833333
21.4978	0.105556	0.116667	0.122222	0.0722222	0.105556
27.7489	0.0797546	0.0674847	0.0858896	0.165644	0.0736196
11.5325	0.128049	0.158537	0.0487805	0.128049	0.0670732
58.0866	0.0914286	0.114286	0.108571	0.0857143	0.142857
23.3333	0.185185	0.185185	0.0740741	0.117284	0.12963
31.4632	0.133333	0.126667	0.0733333	0.06	0.0866667
58.7965	0.165563	0.165563	0.0529801	0.112583	0.0463576
67.4805	0.205479	0.178082	0.0958904	0.136986	0.0479452
4.54545	0.149701	0.143713	0.0958084	0.0359281	0.107784
83.368	0.133803	0.112676	0.0774648	0.140845	0.028169
